# Supplementary material for: HtrA Contributes to Biofilm Formation in Mycobacterium smegmatis by Downregulating the Cell Wall Amidase Ami3
Source: Microorganisms. 2025 Nov 25;13(12):2688. doi: 10.3390/microorganisms13122688 (PMC12735335; doi:10.3390/microorganisms13122688)
Supplement: Supplementary file 1 [file microorganisms-13-02688-s001.zip]

Archive with 1 entries (1 files):
- microorganisms-3966235-supplementary.pdf
